# Supplementary material for: Isolation of Cellulose Nanocrystals from Banana Peel Using One-Pot Microwave and Mild Oxidative Hydrolysis System
Source: Nanomaterials (Basel). 2022 Oct 10;12(19):3537. doi: 10.3390/nano12193537 (PMC9565709; doi:10.3390/nano12193537)
Supplement: Supplementary file 1 [file nanomaterials-12-03537-s001.zip]

Archive with 1 entries (1 files):
- nanomaterials-1904047-supplementary.pdf
